# Supplementary material for: Unbiased machine learning-assisted approach for conditional discretization of human performances
Source: PeerJ Comput Sci. 2025 Apr 21;11:e2804. doi: 10.7717/peerj-cs.2804 (PMC12190627; doi:10.7717/peerj-cs.2804)
Supplement: Supplemental Information 5 — The codes used in the evaluation are “Kmeans.rmp” and “PAM.rmp”, which are RapidMiner tool’s process files used for K-means and PAM clusterings, respectively. These codes are used to assist in the simulation of our proposed “K-means CPD (K-CPD) method” according to Algorithm 2 and “PAM CPD (PAM-CPD) method” according to Algorithm 3 that are prescribed in the article. [file peerj-cs-11-2804-s005.zip]

Archive with 4 entries (3 files):
- Code/
- Code/Kmeans.rmp
- Code/PAM.rmp
- Code/Readme.txt
