# Supplementary material for: Unbiased machine learning-assisted approach for conditional discretization of human performances
Source: PeerJ Comput Sci. 2025 Apr 21;11:e2804. doi: 10.7717/peerj-cs.2804 (PMC12190627; doi:10.7717/peerj-cs.2804)
Supplement: Supplemental Information 5 — The codes used in the evaluation are “Kmeans.rmp” and “PAM.rmp”, which are RapidMiner tool’s process files used for K-means and PAM clusterings, respectively. These codes are used to assist in the simulation of our proposed “K-means CPD (K-CPD) method” according to Algorithm 2 and “PAM CPD (PAM-CPD) method” according to Algorithm 3 that are prescribed in the article. [file peerj-cs-11-2804-s005.zip › Code/Kmeans.rmp]

<?xml version="1.0" encoding="UTF-8"?><process version="9.10.013">
  <context>
    <input/>
    <output/>
    <macros/>
  </context>
  <operator activated="true" class="process" compatibility="9.4.000" expanded="true" name="Process" origin="GENERATED_TUTORIAL">
    <parameter key="logverbosity" value="init"/>
    <parameter key="random_seed" value="2001"/>
    <parameter key="send_mail" value="never"/>
    <parameter key="notification_email" value=""/>
    <parameter key="process_duration_for_mail" value="30"/>
    <parameter key="encoding" value="UTF-8"/>
    <process expanded="true">
      <operator activated="true" class="read_excel" compatibility="9.10.013" expanded="true" height="68" name="Read Excel" width="90" x="45" y="34">
        <parameter key="excel_file" value="F:/KUresearch/Submissions/submitted/PeerJ/Datasets/STD2.xlsx"/>
        <parameter key="sheet_selection" value="sheet number"/>
        <parameter key="sheet_number" value="1"/>
        <parameter key="imported_cell_range" value="A1"/>
        <parameter key="encoding" value="SYSTEM"/>
        <parameter key="first_row_as_names" value="true"/>
        <list key="annotations"/>
        <parameter key="date_format" value=""/>
        <parameter key="time_zone" value="SYSTEM"/>
        <parameter key="locale" value="English (United States)"/>
        <parameter key="read_all_values_as_polynominal" value="false"/>
        <list key="data_set_meta_data_information"/>
        <parameter key="read_not_matching_values_as_missings" value="true"/>
      </operator>
      <operator activated="true" class="concurrency:k_means" compatibility="9.10.013" expanded="true" height="82" name="Clustering" width="90" x="246" y="34">
        <parameter key="add_cluster_attribute" value="true"/>
        <parameter key="add_as_label" value="false"/>
        <parameter key="remove_unlabeled" value="false"/>
        <parameter key="k" value="4"/>
        <parameter key="max_runs" value="10"/>
        <parameter key="determine_good_start_values" value="true"/>
        <parameter key="measure_types" value="NumericalMeasures"/>
        <parameter key="mixed_measure" value="MixedEuclideanDistance"/>
        <parameter key="nominal_measure" value="NominalDistance"/>
        <parameter key="numerical_measure" value="EuclideanDistance"/>
        <parameter key="divergence" value="SquaredEuclideanDistance"/>
        <parameter key="kernel_type" value="radial"/>
        <parameter key="kernel_gamma" value="1.0"/>
        <parameter key="kernel_sigma1" value="1.0"/>
        <parameter key="kernel_sigma2" value="0.0"/>
        <parameter key="kernel_sigma3" value="2.0"/>
        <parameter key="kernel_degree" value="3.0"/>
        <parameter key="kernel_shift" value="1.0"/>
        <parameter key="kernel_a" value="1.0"/>
        <parameter key="kernel_b" value="0.0"/>
        <parameter key="max_optimization_steps" value="100"/>
        <parameter key="use_local_random_seed" value="true"/>
        <parameter key="local_random_seed" value="1992"/>
      </operator>
      <operator activated="true" class="cluster_distance_performance" compatibility="9.3.001" expanded="true" height="103" name="Performance" width="90" x="447" y="34">
        <parameter key="main_criterion" value="Avg. within centroid distance"/>
        <parameter key="main_criterion_only" value="true"/>
        <parameter key="normalize" value="false"/>
        <parameter key="maximize" value="true"/>
      </operator>
      <connect from_op="Read Excel" from_port="output" to_op="Clustering" to_port="example set"/>
      <connect from_op="Clustering" from_port="cluster model" to_op="Performance" to_port="cluster model"/>
      <connect from_op="Clustering" from_port="clustered set" to_op="Performance" to_port="example set"/>
      <connect from_op="Performance" from_port="performance" to_port="result 1"/>
      <connect from_op="Performance" from_port="example set" to_port="result 2"/>
      <portSpacing port="source_input 1" spacing="0"/>
      <portSpacing port="sink_result 1" spacing="0"/>
      <portSpacing port="sink_result 2" spacing="0"/>
      <portSpacing port="sink_result 3" spacing="0"/>
    </process>
  </operator>
</process>
