# Supplementary material for: Unbiased machine learning-assisted approach for conditional discretization of human performances
Source: PeerJ Comput Sci. 2025 Apr 21;11:e2804. doi: 10.7717/peerj-cs.2804 (PMC12190627; doi:10.7717/peerj-cs.2804)
Supplement: Supplemental Information 5 — The codes used in the evaluation are “Kmeans.rmp” and “PAM.rmp”, which are RapidMiner tool’s process files used for K-means and PAM clusterings, respectively. These codes are used to assist in the simulation of our proposed “K-means CPD (K-CPD) method” according to Algorithm 2 and “PAM CPD (PAM-CPD) method” according to Algorithm 3 that are prescribed in the article. [file peerj-cs-11-2804-s005.zip › Code/Readme.txt]

Code inside the folder "Code"
=============================
The codes used in the evaluation are "Kmeans.rmp" and "PAM.rmp", which are RapidMiner tool's process files used for K-means and PAM clusterings, respectively. These codes are used to assist in the simulation of our proposed "K-means CPD (K-CPD) method" according to Algorithm 2 and "PAM CPD (PAM-CPD) method" according to Algorithm 3 that are prescribed in the paper. 

As for Widest-Gap-First CPD (WGF-CPD) and Multi-modal CPD (M-CPD) methods, any spreadsheet program could be used for entire calculation according to Algorithm 1 and Algorithm 3, respectively, prescribed in the paper.
